# Supplementary material for: The complete mitogenome dataset of the Critically Endangered estuarine pipefish, Syngnathus watermeyeri
Source: Data Brief. 2023 Nov 29;52:109864. doi: 10.1016/j.dib.2023.109864 (PMC10749243; doi:10.1016/j.dib.2023.109864)
Supplement: Supplementary file 2 [file mmc2.xlsx]

## Sheet: Sheet1
	Syngnathus watermeyeri	Syngnathus temminckii	MN122884.1:15620-16489 Syngnathus typhle mitochondrion complete genome	NC 065498.1:15599-16481 Syngnathus pelagicus mitochondrion complete genome	OL334979.1:15590-16474 Syngnathus auliscus mitochondrion complete genome	NC 063774.1:15591-16473 Syngnathus californiensis mitochondrion complete genome	NC 063777.1:15591-16473 Syngnathus leptorhynchus mitochondrion complete genome	NC 065499.1:15584-16470 Syngnathus scovelli mitochondrion complete genome	NC 065497.1:15592-16469 Syngnathus floridae mitochondrion complete genome	NC 037520.1:15586-16462 Syngnathus schlegeli mitochondrion complete genome	MN122937.1:15590-16454 Syngnathus acus mitochondrion complete genome	MN122827.1:15893-16392 Syngnathus rostellatus isolate DM177 mitochondrion partial genome
Syngnathus watermeyeri	1	0.9373	0.8797	0.858	0.8105	0.8164	0.8188	0.8555	0.8573	0.8573	0.896	0.8972
Syngnathus temminckii	0.9373	1	0.8733	0.8591	0.8211	0.8185	0.8198	0.8652	0.8586	0.8544	0.8945	0.9113
MN122884.1:15620-16489 Syngnathus typhle mitochondrion complete genome	0.8797	0.8733	1	0.8469	0.7974	0.8033	0.8092	0.8504	0.8438	0.8426	0.8893	0.938
NC 065498.1:15599-16481 Syngnathus pelagicus mitochondrion complete genome	0.858	0.8591	0.8469	1	0.8292	0.8327	0.8375	0.8669	0.9282	0.8615	0.8642	0.898
OL334979.1:15590-16474 Syngnathus auliscus mitochondrion complete genome	0.8105	0.8211	0.7974	0.8292	1	0.9529	0.9506	0.8286	0.8212	0.8055	0.8242	0.854
NC 063774.1:15591-16473 Syngnathus californiensis mitochondrion complete genome	0.8164	0.8185	0.8033	0.8327	0.9529	1	0.9847	0.831	0.8248	0.8079	0.8314	0.852
NC 063777.1:15591-16473 Syngnathus leptorhynchus mitochondrion complete genome	0.8188	0.8198	0.8092	0.8375	0.9506	0.9847	1	0.8392	0.8319	0.8091	0.8325	0.858
NC 065499.1:15584-16470 Syngnathus scovelli mitochondrion complete genome	0.8555	0.8652	0.8504	0.8669	0.8286	0.831	0.8392	1	0.8615	0.8436	0.8784	0.8958
NC 065497.1:15592-16469 Syngnathus floridae mitochondrion complete genome	0.8573	0.8586	0.8438	0.9282	0.8212	0.8248	0.8319	0.8615	1	0.8621	0.8626	0.8978
NC 037520.1:15586-16462 Syngnathus schlegeli mitochondrion complete genome	0.8573	0.8544	0.8426	0.8615	0.8055	0.8079	0.8091	0.8436	0.8621	1	0.8588	0.8649
MN122937.1:15590-16454 Syngnathus acus mitochondrion complete genome	0.896	0.8945	0.8893	0.8642	0.8242	0.8314	0.8325	0.8784	0.8626	0.8588	1	0.9277
MN122827.1:15893-16392 Syngnathus rostellatus isolate DM177 mitochondrion partial genome	0.8972	0.9113	0.938	0.898	0.854	0.852	0.858	0.8958	0.8978	0.8649	0.9277	1
